# Supplementary material for: Tumor response and endogenous immune reactivity after administration of HER2 CAR T cells in a child with metastatic rhabdomyosarcoma
Source: Nat Commun. 2020 Jul 15;11:3549. doi: 10.1038/s41467-020-17175-8 (PMC7363864; doi:10.1038/s41467-020-17175-8)
Supplement: Supplementary file 3 — Source Data [file 41467_2020_17175_MOESM3_ESM.xlsx]

## Sheet: Figure 6A
	Figure 6A. Serial monitoring of serum IgG levels during CAR T cell therapy using clinical testing
	Testing time-point	Serum IgG (mg/dL)
	Pre-infusion	424
	Infusion 1	520
	Infusion 2	535
	Infusion 3	659

## Sheet: Figure 6B
		Figure 6B. Serum antibody reactivity to FUT8 using indirect ELISA
		Serum dilution	Pre-infusion		Infusion 1		Infusion 2		Infusion 3
			Replicate 1	Replicate 2	Replicate 1	Replicate 2	Replicate 1	Replicate 2	Replicate 1	Replicate 2
		Dilution 1 (1:125)	1.2924	1.2828	2.4743	2.4308	2.3803	2.3314	2.2184	2.1171
		Dilution 2 (1:250)	0.8017	0.8182	2.3623	2.4225	2.085	2.0229	1.7673	1.7673
		Dilution 3 (1:500)	0.5633	0.504	2.1119	2.1469	1.7616	1.7393	1.2774	1.2655
		Dilution 4 (1:1000)	0.3269		1.6747	1.7487	1.2535	1.2773	0.8316	0.8168
		Figure 6B. Serum antibody reactivity to USP2 using indirect ELISA
		Serum dilution	Pre-infusion		Infusion 1		Infusion 2		Infusion 3
			Replicate 1	Replicate 2	Replicate 1	Replicate 2	Replicate 1	Replicate 2	Replicate 1	Replicate 2
		Dilution 1 (1:125)	1.7448	0.1636	2.6496	2.4391	2.2096	2.7194	1.4958	2.3393
		Dilution 2 (1:250)	1.8466	0.3216	2.5302	2.0531	2.0292	2.7562	0.9417	0.9114
		Dilution 3 (1:500)	0.3367	0.2433	1.6677	1.8235	1.3921	1.6433	0.5715	0.5834
		Dilution 4 (1:1000)	0.0683		1.8848	3.0059	0.8874	0.8555	0.6986	0.4947
		Figure 6B. Serum antibody reactivity to RAB7B using indirect ELISA
		Serum dilution	Pre-infusion		Infusion 1		Infusion 2		Infusion 3
			Replicate 1	Replicate 2	Replicate 1	Replicate 2	Replicate 1	Replicate 2	Replicate 1	Replicate 2
		Dilution 1 (1:125)	0.7849	0.7171	2.1627	2.0884	1.9986	1.948	1.6	1.5558
		Dilution 2 (1:250)	0.4114	0.4216	1.9778	1.9005	1.6856	1.5759	1.1374	1.1738
		Dilution 3 (1:500)	0.2537	0.2312	1.6009	1.5779	1.2346	1.1845	0.8146	0.8243
		Dilution 4 (1:1000)	0.1444		1.1417	1.116	0.7846	0.6949	0.4894	0.4968
		Figure 6B. Serum antibody reactivity to GSK3A using indirect ELISA
		Serum dilution	Pre-infusion		Infusion 1		Infusion 2		Infusion 3
			Replicate 1	Replicate 2	Replicate 1	Replicate 2	Replicate 1	Replicate 2	Replicate 1	Replicate 2
		Dilution 1 (1:125)	0.1584	0.1502	1.7124	1.6674	1.3024	1.3031	0.5996	0.5842
		Dilution 2 (1:250)	0.1162	0.1131	1.0699	1.1187	0.748	0.7501	0.3219	0.3246
		Dilution 3 (1:500)	0.0928	0.0892	0.6721	0.6835	0.4097	0.4088	0.19	0.203
		Dilution 4 (1:1000)	0.0827		0.3563	0.3767	0.2279	0.2317	0.1302	0.1256

## Sheet: Figure 6C
	Figure 6C
	Database ID	Description	GENE Symbol	Fold Change	Log2 Fold Change
	Targets with ≥2 fold increase in serum antibody (n=85)
	NM_022110.2	FK506 binding protein like (FKBPL)	FKBPL	148.072	7.21
	NM_004669.2	chloride intracellular channel 3 (CLIC3)	CLIC3	86.823	6.44
	NM_145245.1	ecotropic viral integration site 5-like (EVI5L)	EVI5L	48.694	5.61
	BC036077.1	G1 to S phase transition 2 (GSPT2)	GSPT2	33.851	5.08
	NM_172238.1	Transcription factor AP-2 delta (activating enhancer binding protein 2 delta) (TFAP2D), mRNA	TFAP2D	23.264	4.54
	NM_003785.3	P antigen family, member 1 (prostate associated) (PAGE1)	PAGE1	23.102	4.53
	BC033034.2	DIX domain containing 1 (DIXDC1)	DIXDC1	22.48	4.49
	NM_018200.2	high-mobility group 20A (HMG20A)	HMG20A	20.605	4.36
	BC041626.1	Dixin	DIXDC1	20.236	4.34
	NM_012138.2	apoptosis antagonizing transcription factor (AATF)	AATF	20.166	4.33
	NM_031268.3	3-phosphoinositide dependent protein kinase-1 (PDPK1), transcript variant 2	PDPK1	19.45	4.28
	NM_001008237.1	tetratricopeptide repeat domain 32 (TTC32)	TTC32	17.192	4.1
	NM_001025595.1	Arfaptin-1	ARFIP1	16.639	4.06
	NM_006479.2	RAD51 associated protein 1 (RAD51AP1)	RAD51AP1	16.464	4.04
	BC000084.1	Protein SOLO, rho guanine nucleotide exchange factor 40 isoform 2 (ARHGEF40)	SOLO	16.209	4.02
	BC066944.1	Adenylate kinase isoenzyme 4, mitochondrial	AK4	14.432	3.85
	NM_152723.1	coiled-coil domain containing 89 (CCDC89)	CCDC89	12.631	3.66
	NM_181285.1	CKLF-like MARVEL transmembrane domain containing 1 (CMTM1), transcript variant 6, mRNA	CMTM1	12.136	3.6
	NM_152786.1	chromosome 9 open reading frame 43 (C9orf43)	C9orf43	11.446	3.52
	NM_181270.1	CKLF-like MARVEL transmembrane domain-containing protein 1	CMTM1	11.201	3.49
	NM_002966.1	S100 calcium binding protein A10 (S100A10)	S100A10	11.089	3.47
	NM_173060.1	Calpastatin	CAST	11.077	3.47
	NM_032693.1	N-alpha-acetyltransferase 11	NAA11	10.536	3.4
	NM_001688.2	ATP synthase, H+ transporting, mitochondrial F0 complex, subunit B1 (ATP5F1), nuclear gene encoding mitochondrial protein	ATP5F1	8.904	3.15
	NM_032359.1	chromosome 3 open reading frame 26 (C3orf26)	C3orf26	8.557	3.1
	BC092404.1	Rap guanine nucleotide exchange factor 3	RAPGEF3	8.145	3.03
	BC027622.2	pipecolic acid oxidase (PIPOX)	PIPOX	7.827	2.97
	NM_175899.2	Unknown (protein for MGC:16479)	LOC283861	7.825	2.97
	NM_006254.3	protein kinase C, delta (PRKCD), transcript variant 1	PRKCD	7.809	2.97
	NM_006917.3	Retinoic acid receptor RXR-gamma	RXRG	6.851	2.78
	NM_015484.1	SYF2 homolog, RNA splicing factor (S. cerevisiae) (SYF2), transcript variant 1	SYF2	6.849	2.78
	NM_016230.3	cytochrome b5 reductase 4 (CYB5R4)	CYB5R4	6.762	2.76
	BC001048.1	PCTAIRE protein kinase 1 (PCTK1)	PCTK1	6.551	2.71
	BC036184.1	Tropomodulin-2	TMOD2	6.54	2.71
	NM_031472.1	tRNA phosphotransferase 1 (TRPT1), transcript variant 2	TRPT1	6.171	2.63
	BC010993.2	Calcium-binding protein 39-like	CAB39L	5.802	2.54
	NM_138316.2	Pantothenate kinase 1	PANK1	5.699	2.51
	NM_033019.1	PCTAIRE protein kinase 1 (PCTK1), transcript variant 3	PCTK1	5.61	2.49
	BC033689.1	MARVEL domain containing 2 (MARVELD2)	MARVELD2	5.477	2.45
	BC040183.2	Rap guanine nucleotide exchange factor (GEF) 4 (RAPGEF4)	RAPGEF4	5.261	2.4
	BC011454.1	angiomotin like 2 (AMOTL2)	AMOTL2	5.237	2.39
	NM_138499.2	PWWP domain-containing protein 2B	PWWP2	4.942	2.31
	BC051733.1	Leucine zipper protein 1, mRNA (cDNA clone MGC:51018 IMAGE:4838475), complete cds	LUZP1	4.764	2.25
	BC050551.1	BCL2-associated athanogene 5 (BAG5)	BAG5	4.75	2.25
	BC009877.1	P2Y purinoceptor 11	P2RY11	4.61	2.2
	NM_004281.2	BCL2-associated athanogene 3 (BAG3)	BAG3	4.605	2.2
	BC033219.1	Leucine zipper protein 1, mRNA (cDNA clone IMAGE:5017908), complete cds	LUZP1	4.481	2.16
	NM_181289.1	CKLF-like MARVEL transmembrane domain containing 1 (CMTM1), transcript variant 10, mRNA	CMTM1	4.181	2.06
	NM_002628.3	profilin 2 (PFN2), transcript variant 2, mRNA.	PFN2	4.145	2.05
	NM_130398.1	exonuclease 1 (EXO1), transcript variant 2	EXO1	4.001	2
	NM_181283.1	CKLF-like MARVEL transmembrane domain containing 1 (CMTM1), transcript variant 5, mRNA	CMTM1	3.953	1.98
	BC047575.1	dishevelled associated activator of morphogenesis 2 (DAAM2)	DAAM2	3.897	1.96
	BC006323.1	ATP-binding cassette, sub-family B (MDR/TAP), member 7 (ABCB7)	ABCB7	3.687	1.88
	BC028840.1	ankyrin repeat domain 13C (ANKRD13C)	ANKRD13C	3.648	1.87
	NM_005884.2	p21(RAC1)-activated kinase 4 (PAK4), transcript variant 1	PAK4	3.572	1.84
	BC002921.2	p21(Cdc42/Rac)-activated kinase 4 (PAK4)	PAK4	3.527	1.82
	NM_005435.2	Rho guanine nucleotide exchange factor (GEF) 5 (ARHGEF5)	ARHGEF5	3.327	1.73
	BC010629.1	outer dense fiber of sperm tails 2 (ODF2)	ODF2	3.275	1.71
	NM_005030.2	polo-like kinase 1 (Drosophila) (PLK1)	PLK1	3.264	1.71
	NM_004722.2	adaptor-related protein complex 4, mu 1 subunit (AP4M1)	AP4M1	3.237	1.69
	NM_016563.1	RAS-like, family 12 (RASL12)	RASL12	3.118	1.64
	BC002758.1	adenosine deaminase, tRNA-specific 1 (ADAT1)	ADAT1	3.06	1.61
	NM_001032293.1	zinc finger protein 207 (ZNF207), transcript variant 2	ZNF207	2.965	1.57
	NM_178553.2	Uncharacterized protein C2orf53	C2orf53	2.956	1.56
	BC003398.1	MOB1, Mps One Binder kinase activator-like 1B (yeast) (MOBK1B)	MOBK1B	2.938	1.55
	NM_018014.2	B-cell CLL/lymphoma 11A (zinc finger protein) (BCL11A), transcript variant 2	BCL11A	2.83	1.5
	NM_032905.3	Splicing factor 45, RNA binding motif protein 17 (RBM17), transcript variant 1, mRNA	SPF45	2.739	1.45
	NM_032140.1	chromosome 16 open reading frame 48 (C16orf48)	C16orf48	2.70065	1.43
	NM_005022.2	Profilin-1	PFN-1	2.642	1.4
	NM_012472.1	leucine rich repeat containing 6 (LRRC6)	LRRC6	2.6	1.38
	NM_001182.2	aldehyde dehydrogenase 7 family, member A1 (ALDH7A1)	ALDH7A1	2.585	1.37
	NM_016848.2	SHC-transforming protein 3	SHC3	2.435	1.28
	NM_001005373.1	E3 ubiquitin-protein ligase LRSAM1	LRSAM1	2.427	1.28
	BC052805.1	erythrocyte membrane protein band 4.9 (dematin) (EPB49)	EPB49	2.425	1.28
	BC014949.1	DEXH (Asp-Glu-X-His) box polypeptide 58 (DHX58)	DHX58	2.407	1.27
	NM_022822.1	kinesin light chain 2 (KLC2)	KLC2	2.364	1.24
	NM_133265.2	angiomotin (AMOT)	ANGIO3	2.362	1.24
	NM_016816.1	2',5'-oligoadenylate synthetase 1, 40/46kDa (OAS1), transcript variant 1	OAS1	2.343	1.23
	BC062353.1	chromosome 1 open reading frame 131 (C1orf131)	C1orf131	2.334	1.22
	NM_002608.1	platelet-derived growth factor beta polypeptide (simian sarcoma viral (v-sis) oncogene homolog) (PDGFB), transcript variant 1	PDGFB	2.27	1.18
	NM_138300.3	Pygopus homolog 2 (Drosophila) (PYGO2), mRNA	PYGO2	2.209	1.14
	NM_003975.1	SH2 domain protein 2A (SH2D2A)	SH2D2A	2.167	1.12
	NM_017772.2	TBC1 domain family member 22B	TBC1D22B	2.109	1.08
	NM_031477.1	yippee-like 3 (Drosophila) (YPEL3)	YPEL3	2.088	1.06
	NM_001009880.1	chromosome 22 open reading frame 9 (C22orf9), transcript variant 2	C22orf9	2.013	1.01
	Targets with ≤2 fold decrease in serum antibody (n=10)
	NM_015640.1	SERPINE1 mRNA binding protein 1 (SERBP1), transcript variant 4	SERBP1	0.487	-1.04
	NM_001023.2	ribosomal protein S20 (RPS20)	RPS20	0.423	-1.24
	BC009820.2	chromosome 11 open reading frame 63 (C11orf63)	C11orf63	0.365	-1.46
	BC064984.1	additional sex combs like 1 (Drosophila) (ASXL1)	ASXL1	0.282	-1.83
	NM_012341.2	GTP binding protein 4 (GTPBP4), mRNA	GTPBP4	0.27	-1.89
	BC040106.1	hypothetical protein HSPC111 (HSPC111)	HSPC111	0.223	-2.16
	BC053595.1	chromosome 22 open reading frame 9 (C22orf9)	C22orf9	0.197	-2.35
	NM_015607.2	Uncharacterized protein C1orf77	C1orf77	0.192	-2.38
	BC012887.1	Nucleolar and spindle-associated protein 1	NUSAP1	0.169	-2.56
	NM_138730.1	high mobility group nucleosomal binding domain 3 (HMGN3), transcript variant 2	HMGN3	0.146	-2.77
